# Supplementary material for: Generation of HIV-Resistant Macrophages from IPSCs by Using Transcriptional Gene Silencing and Promoter-Targeted RNA
Source: Mol Ther Nucleic Acids. 2018 Aug 4;12:793–804. doi: 10.1016/j.omtn.2018.07.017 (PMC6111070; doi:10.1016/j.omtn.2018.07.017)
Supplement: Table S1. 86 NK-κB Driven Genes [file mmc2.xls]

## Sheet: Sheet1
	Table S1: 86 NK-κB driven genes
	NF-κB pathway	Ligands and receptors	CD27
			CD40
			EGFR
			F2R
			FASLG
			IL10
			IL1A
			IL1B
			IL1R1
			IL8
			LTBR
			NOD1
			TLR1
			TLR2
			TLR3
			TLR4
			TLR6
			TLR9
			TNF
			TNFRSF1A
			TNFRSF10A
			TNFRSF10B
			TNFSF10
			TNFSF14
		Downstream signaling	BIRC2
			FADD
			IRAK1
			IRAK2
			IRF1
			MYD88
			RIPK1
			TBK1
			TICAM1
			TICAM2
			TNFAIP3
			TRADO
			TRAF2
			TRAF3
			TRAF6
		Cytoplasmic sequestering or releasing of NF-κB	BCL3
			CHUK
			IKBKB
			IKBKE
			IKBKG
			NFKBIA
			NFKBIB
			NFKBIE
		Transcriptional factors	NFKB1
			NFKB2
			REL
			RELA
			RELB
	NF-κB pathway	Immune response	CCL2
			CCL5
			CSF1
			CSF2
			CSF3
			ICAM1
			IFNA1
			IFNG
			IL8
			LTA
			TNF
		Apoptosis	AGT
			BCL2A1
			BCL2L1
			BIRC3
	Other factors	Kinase	AKT1
			MAP3K1
			RAF1
		Transcriptional factors	ATF1
			EGR1
			ELK1
			FOS
			JUN
			STAT1
		Other genes	BCL10
			CARD11
			CASP1
			CASP8
			CFLAR
			HMOX1
			MALT1
			PSIP1
			RHOA
			TIMP1
